# Supplementary material for: Fabrication, Microstructure and Plasma Resistance Behavior of Y–Al–Si–O (YAS) Glass-Ceramics Coated on Alumina Ceramics
Source: Materials (Basel). 2024 Sep 18;17(18):4585. doi: 10.3390/ma17184585 (PMC11432973; doi:10.3390/ma17184585)
Supplement: Supplementary file 1 [file materials-17-04585-s001.zip]

Archive with 1 entries (1 files):
- materials-3182121-supplementary.pdf
